# Supplementary material for: Natural Product-like Fragments Unlock Novel Chemotypes for a Kinase TargetExploring Options beyond the Flatland
Source: J Chem Inf Model. 2025 Dec 22;66(4):2249–67. doi: 10.1021/acs.jcim.5c01952 (PMC12933889; doi:10.1021/acs.jcim.5c01952)
Supplement: Supplementary file 1 [file ci5c01952_si_001.xlsx]

## Sheet: Sheet1
ID	Ligand_Instance	Standardized_SMILES	Pocket	Fsp3	FCStereo	nSPS	nPBF_protbound	nPBF_insilico
F001	['001_B_2']	['[H]O[C@]1([H])C([H])([H])[C@@]([H])(C2=NC(C3=C([H])C([H])=C(F)C([H])=C3[H])=NO2)[N+]([H])([H])C1([H])[H]']	['X']	0.333333	0.166667	23.4444	0.032006	0.0473186
F005	['005_D_3']	['[H]O[C@]1([H])C([H])([H])[C@@]([H])(C2=NC(C3=NC([H])=C([H])N=C3[H])=NO2)[N+]([H])([H])C1([H])[H]']	['A']	0.4	0.2	24.0588	0.0369713	0.0558956
F009	['009_B_2']	['[H]C1=C([H])C(C2=NOC(C([H])([H])[H])=N2)=C([H])C([H])=C1OC([H])([H])[H]']	['A']	0.2	0	10.1429	0.0216818	0.0243239
F012	['012_B_1']	['[H]C1=NC([H])=C([H])C(C2=NOC([C@]3([H])C([H])([H])C(N([H])[H])=C(N([H])[H])C([H])([H])[N+]3([H])[H])=N2)=C1[H]']	['A']	0.25	0.0833333	19.6842	0.0187854	0.0468472
F024	['024_B_1']	['[H]O[C@]1([H])C([H])=C([H])[C@]([H])(C2=C(C([H])([H])[H])N([H])N=C2C([H])([H])[H])C1([H])[H]']	['A']	0.5	0.2	27	0.0515955	0.0602197
F030	['030_B_2', '030_B_3']	['[H]C1=C([H])C([H])=C(N([H])C(=O)O[C@]2([H])C([H])([H])O[C@@]3([H])[C@]2([H])OC([H])([H])[C@]3([H])[N+]([H])([H])[H])C([H])=C1[H]', '[H]C1=C([H])C([H])=C(N([H])C(=O)O[C@]2([H])C([H])([H])O[C@@]3([H])[C@]2([H])OC([H])([H])[C@]3([H])[N+]([H])([H])[H])C([H])=C1[H]']	['G', 'X']	0.461538	0.307692	32.8947	0.0441814	0.0399906
F032	['032_B_1', '032_B_2']	['[H]C1=C([H])C(F)=C([H])C(N([H])C(=O)O[C@]2([H])C([H])([H])O[C@@]3([H])[C@]2([H])OC([H])([H])[C@]3([H])[N+]([H])([H])[H])=C1[H]', '[H]C1=C([H])C(F)=C([H])C(N([H])C(=O)O[C@]2([H])C([H])([H])O[C@@]3([H])[C@]2([H])OC([H])([H])[C@]3([H])[N+]([H])([H])[H])=C1[H]']	['A', 'X']	0.461538	0.307692	31.9	0.0438666	0.0391611
F055	['055_B_1', '055_B_2']	['[H]O[C@@]1([H])[C@]([H])([N+]([H])([H])[H])[C@]2([H])O[C@@]([H])(OC2([H])[H])[C@]1([H])[N+]1([H])C([H])([H])C([H])([H])N(C(=O)C([H])([H])[H])C([H])([H])C1([H])[H]', '[H]O[C@@]1([H])[C@]([H])([N+]([H])([H])[H])[C@]2([H])O[C@@]([H])(OC2([H])[H])[C@]1([H])[N+]1([H])C([H])([H])C([H])([H])N(C(=O)C([H])([H])[H])C([H])([H])C1([H])[H]']	['A', 'X']	0.916667	0.416667	43.5263	0.0478377	0.0494607
F058	['058_A_603']	['[H]O[C@@]1([H])[C@]([H])([N+]([H])([H])[H])[C@]2([H])O[C@@]([H])(OC2([H])[H])[C@]1([H])[N+]1([H])C([H])([H])C([H])([H])OC([H])([H])C1([H])[H]']	['X']	1	0.5	49.5	0.0603287	0.0426761
F070	['070_A_1602', '070_A_1605']	['[H]C1=C([H])C(C2=NN=C([C@@]3([H])C([H])([H])C([H])([H])[N+]([H])([H])C3([H])[H])O2)=C([H])C([H])=C1OC([H])([H])[H]', '[H]C1=C([H])C(C2=NN=C([C@@]3([H])C([H])([H])C([H])([H])[N+]([H])([H])C3([H])[H])O2)=C([H])C([H])=C1OC([H])([H])[H]']	['X', 'A']	0.384615	0.0769231	19.0556	0.0364059	0.0279728
F073	['073_B_6', '073_B_7', '073_B_8']	['[H]C1=C([H])C(C2=NN=C([C@@]3([H])C([H])([H])C([H])([H])[N+]([H])([H])C3([H])[H])O2)=C([H])C([H])=C1Cl', '[H]C1=C([H])C(C2=NN=C([C@@]3([H])C([H])([H])C([H])([H])[N+]([H])([H])C3([H])[H])O2)=C([H])C([H])=C1Cl', '[H]C1=C([H])C(C2=NN=C([C@@]3([H])C([H])([H])C([H])([H])[N+]([H])([H])C3([H])[H])O2)=C([H])C([H])=C1Cl']	['A', 'X', 'X']	0.333333	0.0833333	19.7059	0.0344218	0.0307546
F074	['074_B_7', '074_B_8']	['[H]C1=NC([H])=C([H])C(C2=NN=C([C@@]3([H])C([H])([H])C([H])([H])[N+]([H])([H])C3([H])[H])O2)=C1[H]', '[H]C1=NC([H])=C([H])C(C2=NN=C([C@@]3([H])C([H])([H])C([H])([H])[N+]([H])([H])C3([H])[H])O2)=C1[H]']	['A', 'X']	0.363636	0.0909091	20.125	0.0331159	0.0323908
F102	['102_B_1']	['[H]C1=NC([H])=C(C(=O)N2C([H])([H])C([H])([H])[C@]([H])(C3=NC4=C([H])C([H])=C([H])C([H])=C4O3)C2([H])[H])C([H])=N1']	['A']	0.25	0.0625	18	0.0372671	0.030922
F134	['134_B_6', '134_B_7', '134_B_8', '134_B_9']	['[H]C1=C([H])C([H])=C2C(=C1[H])N=C([C@@]1([H])C([H])([H])C([H])([H])[N+]([H])([H])C1([H])[H])N2[H]', '[H]C1=C([H])C([H])=C2C(=C1[H])N=C([C@@]1([H])C([H])([H])C([H])([H])[N+]([H])([H])C1([H])[H])N2[H]', '[H]C1=C([H])C([H])=C2C(=C1[H])N=C([C@@]1([H])C([H])([H])C([H])([H])[N+]([H])([H])C1([H])[H])N2[H]', '[H]C1=C([H])C([H])=C2C(=C1[H])N=C([C@]1([H])C([H])([H])N([H])C([H])([H])C1([H])[H])N2[H]']	['A', 'F', 'X', 'X']	0.363636	0.0909091	21.8571	0.0413667	0.0395288
F138	['138_B_1']	['[H]C1=C2N=C([C@@]3([H])C([H])([H])C([H])([H])[N+]([H])([H])C3([H])[H])N([H])C2=C([H])C([H])=C1C(=O)OC([H])([H])[H]']	['A']	0.384615	0.0769231	19.2778	0.0302673	0.0273864
F145	['145_B_5', '145_B_6']	['[H]C1=C(C2=C([H])C([H])=C(Cl)S2)N([H])C([C@]2([H])C([H])([H])OC([H])([H])C([H])([H])[N+]2([H])[H])=N1', '[H]C1=C(Cl)SC(C2=C([H])N([H])C([C@]3([H])C([H])([H])OC([H])([H])C([H])([H])[N+]3([H])[H])=N2)=C1[H]']	['A', 'X']	0.363636	0.0909091	20.6471	0.0374227	0.0345529
F168	['168_B_4']	['[H]O[C@@]1([H])C([H])([H])C([H])([H])[C@@]([H])(C([H])([H])C2=NOC(C3=C([H])C([H])=C([H])C([H])=C3[H])=C2[H])O[C@]1([H])C([H])([H])[N+]([H])([H])[H]']	['X']	0.4375	0.1875	25.9048	0.0325126	0.0451936
F184	['184_A_401']	['[H]OC([H])([H])[C@@]([H])(C1=NC(C(=O)OC([H])([H])[H])=C([H])O1)[N+]([H])([H])C1([H])C([H])([H])C([H])([H])OC([H])([H])C1([H])[H]']	['A']	0.666667	0.0833333	18.2105	0.0500867	0.0418758
F186	['186_A_402']	['[H]OC([H])([H])[C@]([H])(C1=NC(C(=O)OC([H])([H])[H])=C([H])O1)N([H])C(=O)C(C([H])([H])[H])(C([H])([H])[H])C([H])([H])[H]']	['A']	0.583333	0.0833333	12.8947	0.0365736	0.0391898
F188	['188_A_401', '188_A_501']	['[H]C1=C([H])C([C@]([H])(C(=O)N([H])C([H])([H])[H])[N@@+]2([H])C([H])([H])C([H])([H])C([H])([H])[C@@]2([H])C(=O)[O-])=C([H])C([H])=C1Cl', '[H]C1=C([H])C([C@]([H])(C(=O)N([H])C([H])([H])[H])[N@+]2([H])C([H])([H])C([H])([H])C([H])([H])[C@@]2([H])C(=O)[O-])=C([H])C([H])=C1Cl']	['X', 'X']	0.428571	0.142857	23.3	0.0484793	0.0509613
F189	['189_A_401']	['[H]OC([H])([H])[C@@]1([H])OC([H])([H])[C@@]([H])(N([H])S(=O)(=O)C2=C([H])C([H])=C(C([H])([H])[H])C([H])=C2[H])[C@]1([H])O[H]']	['E']	0.5	0.25	27.6316	0.0493777	0.0576315
F203	['203_B_1']	['[H]O[C@]1([H])[C@@]([H])(C([H])([H])N([H])C(=O)C2=C([H])C([H])=C(F)C([H])=C2[H])OC([H])([H])[C@@]1([H])[N+]([H])([H])[H]']	['A']	0.416667	0.25	27.1667	0.037852	0.0428563
F225	['225_L_401', '225_L_501']	['[H]O/C(=N\\C([H])([H])[C@@]1([H])OC([H])([H])[C@]([H])(O[H])[C@@]1([H])[N+]([H])([H])[H])N([H])C1=C([H])C([H])=C([H])C([H])=C1[H]', '[H]O[C@@]1([H])C([H])([H])O[C@]([H])(C([H])([H])N([H])C(=O)N([H])C2=C([H])C([H])=C([H])C([H])=C2[H])[C@]1([H])[N+]([H])([H])[H]']	['A', 'X']	0.416667	0.25	27.6111	0.0447688	0.0490097
F236	['236_L_401']	['[H]C1=C([H])C(S(=O)(=O)C([H])([H])[H])=C([H])C([H])=C1O[C@@]1([H])C([H])([H])OC([H])([H])C([H])([H])[N+]([H])([H])C1([H])[H]']	['X']	0.5	0.0833333	21.2778	0.0464534	0.0479008
F248	['248_B_1']	['[H]C1=C([H])C([H])=C(C(=O)N2C([H])([H])C([H])([H])N3C(=O)OC([H])([H])[C@@]3([H])C2([H])[H])C([H])=C1[H]']	['A']	0.384615	0.0769231	22.6667	0.0359884	0.0433439
F264	['264_B_3']	['[H]C1=C(F)C([H])=C2N=C3N(C2=C1[H])[C@@]([H])(C([H])([H])N([H])C(=O)N([H])C([H])([H])C([H])([H])[H])C([H])([H])OC3([H])[H]']	['F']	0.428571	0.0714286	17.5238	0.0550736	0.0517893
F274	['274_A_401', '274_A_501', '274_A_601', '274_A_701']	['[H]OC([H])([H])[C@@]1([H])N(C([H])([H])[H])C2=NC(C([H])([H])[H])=C([H])C([H])=C2C([H])([H])[N+]([H])([H])C([H])([H])C1([H])[H]', '[H]OC([H])([H])[C@@]1([H])N(C([H])([H])[H])C2=NC(C([H])([H])[H])=C([H])C([H])=C2C([H])([H])[N+]([H])([H])C([H])([H])C1([H])[H]', '[H]OC([H])([H])[C@@]1([H])N(C([H])([H])[H])C2=NC(C([H])([H])[H])=C([H])C([H])=C2C([H])([H])[N+]([H])([H])C([H])([H])C1([H])[H]', '[H]OC([…	['A', 'X', 'X', 'X']	0.583333	0.0833333	21.1875	0.0487589	0.0428686
F283	['283_B_1', '283_B_2']	['[H]C#CC([H])([H])[N@+]([H])(C([H])([H])[H])C([H])([H])C1=NC(C2(O[H])C([H])([H])C([H])([H])[N+]([H])([H])C([H])([H])C2([H])[H])=C([H])S1', '[H]C#CC([H])([H])[N@@+]([H])(C([H])([H])[H])C([H])([H])C1=NC(C2(O[H])C([H])([H])C([H])([H])[N+]([H])([H])C([H])([H])C2([H])[H])=C([H])S1']	['X', 'G']	0.615385	0	20.2778	0.0408938	0.0479798
F294	['294_L_401']	['[H]OC1(C2=C([H])SC(C([H])([H])[N@+]3([H])C([H])([H])C([H])([H])[C@@]([H])(O[H])C3([H])[H])=N2)C([H])([H])C([H])([H])[N+]([H])([H])C([H])([H])C1([H])[H]']	['X']	0.769231	0.0769231	30.6316	0.0511486	0.046221
F296	['296_B_1']	['[H]C1=C(F)C([H])=C2O[C@]3([H])C([H])([H])[N+]([H])([H])C([H])([H])[C@]3([H])N(C([H])([H])[H])C(=O)C2=C1[H]']	['A']	0.416667	0.166667	27.1765	0.0373672	0.046443
F299	['299_B_5', '299_B_6', '299_B_7', '299_B_8']	['[H]C1=C([H])C([H])=C2C(=N1)O[C@@]1([H])C([H])([H])[N+]([H])([H])C([H])([H])[C@@]1([H])N([H])S2(=O)=O', '[H]C1=C([H])C([H])=C2C(=N1)O[C@@]1([H])C([H])([H])[N+]([H])([H])C([H])([H])[C@@]1([H])N([H])S2(=O)=O', '[H]C1=C([H])C([H])=C2C(=N1)O[C@@]1([H])C([H])([H])[N+]([H])([H])C([H])([H])[C@@]1([H])N([H])S2(=O)=O', '[H]C1=C([H])C([H])=C2C(=N1)O[C@@]1([H])C([H])([H])[N+]([H])([H])C([H])([H])[C@@]1([H]…	['X', 'X', 'A', 'X']	0.444444	0.222222	31	0.0385057	0.0475765
F304	['304_B_2', '304_B_5']	['[H]O[C@]([H])(C1=C(C(=O)[O-])ON=C1C1=C([H])C([H])=C(OC([H])([H])[H])C([H])=C1[H])C([H])([H])[H]', '[H]O[C@]([H])(C1=C(C(=O)[O-])ON=C1C1=C([H])C([H])=C(OC([H])([H])[H])C([H])=C1[H])C([H])([H])[H]']	['X', 'X']	0.230769	0.0769231	12.1579	0.0285305	0.041279
F310	['310_B_1']	['[H]OC([H])([H])C([H])([H])[C@@]1([H])O[C@]([H])(C([H])([H])N([H])C(=O)N([H])C2=C([H])C([H])=C([H])C([H])=C2[H])[C@@]([H])(O[H])C([H])([H])C1([H])[H]']	['A']	0.533333	0.2	25.3333	0.0421922	0.0504405
F312	['312_A_401']	['[H]O[C@@]1([H])[C@]([H])(C([H])([H])[N+]2([H])C([H])([H])C([H])([H])OC([H])([H])C2([H])[H])OC([H])([H])[C@]1([H])[N+]([H])([H])[H]']	['A']	1	0.333333	40.2857	0.0605199	0.0729716
F313	['313_A_401']	['[H]O[C@@]1([H])[C@]([H])(C([H])([H])[N+]([H])(C([H])([H])C([H])([H])[H])C([H])([H])C([H])([H])[H])OC([H])([H])[C@@]1([H])[N+]([H])([H])[H]']	['X']	1	0.333333	34.3846	0.0569438	0.0673495
F322	['322_A_501']	['[H]O[C@@]1([H])[C@]([H])(C([H])([H])[N@@+]([H])(C([H])([H])[H])C([H])([H])C([H])([H])C2=C([H])C([H])=C([H])C([H])=C2[H])OC([H])([H])[C@]1([H])[N+]([H])([H])[H]']	['X']	0.571429	0.214286	29.3889	0.0405915	0.0532576
