# Supplementary material for: Natural Product-like Fragments Unlock Novel Chemotypes for a Kinase TargetExploring Options beyond the Flatland
Source: J Chem Inf Model. 2025 Dec 22;66(4):2249–67. doi: 10.1021/acs.jcim.5c01952 (PMC12933889; doi:10.1021/acs.jcim.5c01952)
Supplement: Supplementary file 3 [file ci5c01952_si_003.xlsx]

## Sheet: Blatt 1 - Crystallographic_Info
Crystallographic_Information
Fragment	1	5	9	12	24	30	32	55	58	70	73	74	102	134	138	145	168	184	186	188	189	203	225	236	248	264	274	283	294	296	299	304	310	312	313	322
PDB ID																						not in paper
Wavelength	0.9184	0.9184	0.9184	0.9184	0.9184	0.9184	0.9184	0.9184	0.9184	0.9184	0.9184	0.9184	0.9184	0.9184	0.9184	0.9184	0.9184	0.9184	0.9184	0.9184	0.9184	0.9184	0.9184	0.9184	0.9184	0.9184	0.9184	0.9184	0.9184	0.9184	0.9184	0.9184	0.9184	0.9184	0.9184	0.9184
Resolution range	46.37-1.42 (1.45-1.42)	46.15-1.32 (1.34-1.32)	46.22-1.44 (1.46-1.44)	46.57-1.50 (1.53-1.50)	46.52-1.50 (1.53-1.50)	46.24-1.64 (1.67-1.64)	46.54-1.58 (1.61-1.58)	45.85-1.41 (1.43-1.41)	46.47-1.68 (1.71-1.68)	46.31-1.57 (1.6-1.57)	45.96-1.47 (1.50-1.47)	46.05-1.70 (1.73-1.70)	46.34-1.45 (1.47-1.45)	45.92-1.46 (1.48-1.46)	48.57-1.50 (1.53-1.50)	45.75-1.41 (1.43-1.41)	45.61-1.52 (1.55-1.52)	45.42-1.39 (1.41-1.39)	45.68-1.2 (1.22-1.20)	45.50-1.31 (1.33-1.31)	45.56-1.34 (1.36-1.34)	42.03-1.42 (1.44-1.42)	45.84-1.35 (1.37-1.35)	41.92-1.33 (1.35-1.33)	46.26-1.42 (1.44-1.42)	45.80-1.40 (1.42-1.40)	46.07-1.38 (1.40-1.38)	46.35-1.42 (1.44-1.42)	46.17-1.43 (1.45-1.43)	45.81-1.38 (1.40-1.38)	48.38-1.45 (1.48-1.45)	46.53-1.44 (1.47-1.44)	46.16-1.50 (1.53-1.50)	45.93-1.45 (1.47-1.45)	46.15-1.50 (1.53-1.50)	46.36-1.75 (1.78-1.75)
Space group	P 21 21 21	P 21 21 21	P 21 21 21	P 21 21 21	P 21 21 21	P 21 21 21	P 21 21 21	P 21 21 21	P 21 21 21	P 21 21 21	P 21 21 21	P 21 21 21	P 21 21 21	P 21 21 21	P 21 21 21	P 21 21 21	P 21 21 21	P 21 21 21	P 21 21 21	P 21 21 21	P 21 21 21	P 21 21 21	P 21 21 21	P 21 21 21	P 21 21 21	P 21 21 21	P 21 21 21	P 21 21 21	P 21 21 21	P 21 21 21	P 21 21 21	P 21 21 21	P 21 21 21	P 21 21 21	P 21 21 21	P 21 21 21
Unit cell - a, b, c (Å)	52.535 71.709 98.695	52.197 71.793 98.773	52.294 72.033 98.807	52.810 72.422 98.751	52.594 72.537 99.759	52.385 72.049 98.384	52.713 72.213 99.111	51.826 71.964 98.391	52.655 72.128 98.863	52.398 72.624 98.995	52.073 71.454 97.809	52.106 72.018 98.394	52.487 71.442 98.646	52.049 71.307 97.521	51.913 71.200 97.147	51.791 71.510 97.579	51.589 71.532 97.618	51.277 71.167 97.825	51.592 71.422 98.280	51.425 71.198 97.609	51.537 71.168 97.453	51.868 71.728 98.683	51.900 71.891 97.713	51.853 71.238 97.907	52.330 72.464 98.960	51.862 71.568 97.596	52.209 71.009 97.913	52.492 72.284 98.739	52.296 71.873 98.302	51.944 71.243 97.133	51.600 71.305 96.757	52.704 71.383 99.065	52.221 72.371 98.733	51.981 72.209 98.078	52.169 71.799 98.977	52.468 72.252 98.963
α, β, γ (°)	90 90 90	90 90 90	90 90 90	90 90 90	90 90 90	90 90 90	90 90 90	90 90 90	90 90 90	90 90 90	90 90 90	90 90 90	90 90 90	90 90 90	90 90 90	90 90 90	90 90 90	90 90 90	90 90 90	90 90 90	90 90 90	90 90 90	90 90 90	90 90 90	90 90 90	90 90 90	90 90 90	90 90 90	90 90 90	90 90 90	90 90 90	90 90 90	90 90 90	90 90 90	90 90 90	90 90 90
Total reflections	420972 (19025)	514939 (25110)	404007 (16539)	360537 (17997)	362787 (17970)	274683 (14365)	307413 (15485)	366855 (18159)	256104 (13226)	312255 (15454)	368349 (18838)	244337 (13065)	394976 (19738)	375055 (18908)	341471 (15030)	414420 (17225)	327305 (15986)	427083 (21845)	646958 (20779)	506192 (25453)	467485 (17858)	360015 (17359)	413939 (20139)	427208 (20656)	420518 (17235)	423124 (21449)	446112 (22671)	420300 (21092)	406903 (20505)	438630 (19631)	380383 (20673)	399927 (19833)	348683 (17119)	383061 (15910)	344970 (15406)	224726 (10604)
Unique reflections	71067 (3678)	87723 (4293)	68175 (3295)	61398 (3008)	61856 (3015)	46366 (2307)	52595 (2609)	71614 (3496)	43420 (2198)	52571 (2558)	62854 (3113)	41384 (2160)	62890 (3079)	63445 (3126)	58411 (2852)	70479 (3458)	56320 (2739)	72099 (3654)	110914 (4637)	86264 (4398)	80192 (3671)	70134 (3451)	80864 (3975)	83858 (4080)	71702 (3473)	71937 (3632)	75246 (3709)	71553 (3482)	69204 (3403)	74673 (3647)	63983 (3357)	68191 (3398)	60542 (2962)	66161 (3234)	60013 (2945)	38665 (2065)
R-merge (within I+/I-)	0.057 (0.794)	0.054 (0.946)	0.062 (1.191)	0.068 (1.477)	0.066 (1.123)	0.085 (1.249)	0.065 (1.131)	0.036 (0.990)	0.055 (1.076)	0.060 (1.179)	0.049 (1.222)	0.091 (1.299)	0.060 (1.443)	0.059 (1.138)	0.073 (1.051)	0.049 (1.034)	0.067 (0.873)	0.061 (0.995)	0.042 (1.005)	0.063 (1.008)	0.074 (0.865)	0.051 (0.903)	0.060 (0.761)	0.055 (0.694)	0.075 (1.330)	0.045 (0.598)	0.044 (1.081)	0.063 (1.056)	0.052 (1.014)	0.057 (0.896)	0.067 (1.111)	0.061 (1.276)	0.051 (1.003)	0.047 (0.758)	0.056 (0.980)	0.062 (0.995)
R-meas (within I+/I-)	0.069 (0.984)	0.065 (1.141)	0.070 (1.477)	0.081 (1.786)	0.078 (1.359)	0.103 (1.499)	0.078 (1.370)	0.045 (1.232)	0.066 (1.296)	0.071 (1.416)	0.059 (1.472)	0.109 (1.562)	0.071 (1.717)	0.071 (1.371)	0.089 (1.306)	0.059 (1.290)	0.081 (1.058)	0.073 (1.195)	0.051 (1.255)	0.076 (1.223)	0.089 (1.073)	0.058 (1.002)	0.074 (0.953)	0.069 (0.872)	0.091 (1.656)	0.054 (0.724)	0.053 (1.300)	0.076 (1.275)	0.062 (1.222)	0.068 (1.102)	0.080 (1.330)	0.074 (1.544)	0.061 (1.213)	0.057 (0.953)	0.068 (1.211)	0.075 (1.240)
R-pim (within I+/I-)	0.037 (0.573)	0.036 (0.631)	0.028 (0.612)	0.045 (0.992)	0.031 (0.536)	0.041 (0.586)	0.043 (0.763)	0.026 (0.724)	0.036 (0.715)	0.039 (0.776)	0.033 (0.812)	0.043 (0.628)	0.038 (0.923)	0.039 (0.757)	0.050 (0.762)	0.033 (0.760)	0.045 (0.590)	0.040 (0.656)	0.029 (0.740)	0.042 (0.685)	0.048 (0.627)	0.034 (0.586)	0.042 (0.561)	0.041 (0.521)	0.050 (0.733)	0.030 (0.402)	0.029 (0.509)	0.042 (0.704)	0.024 (0.483)	0.037 (0.634)	0.044 (0.723)	0.041 (0.860)	0.034 (0.674)	0.031 (0.569)	0.037 (0.702)	0.042 (0.729)
Completeness (%)	99.9 (99.7)	99.8 (99.8)	99.8 (99.1)	100 (100)	99.9 (100)	100 (100)	99.9 (100)	99.9 (99.8)	99.4 (99.7)	98.4 (98.3)	99.9 (100)	99.7 (99.6)	95.0 (95.3)	99.5 (99.6)	99.9 (99.6)	99.8 (99.7)	99.9 (99.8)	99.2 (99.3)	97.5 (84.2)	99.4 (99.8)	98.9 (92.7)	99.9 (99.9)	99.9 (100)	99.9 (99.9)	99.9 (99.4)	99.7 (99.8)	99.6 (99.9)	99.9 (100)	100 (100)	99.8 (99.9)	99.9 (100)	99.7 (98.5)	99.7 (99.7)	99.9 (99.9)	99.6 (99.8)	99.9 (99.9)
Multiplicity	5.9 (5.2)	5.9 (5.8)	5.9 (5.0)	5.9 (6.0)	5.9 (6.0)	5.9 (6.2)	5.8 (5.9)	5.1 (5.2)	5.9 (6.0)	5.9 (6.0)	5.9 (6.1)	5.9 (6.0)	6.3 (6.4)	5.9 (6.0)	5.8 (5.3)	5.9 (5.0)	5.8 (5.8)	5.9 (6.0)	5.8 (4.5)	5.9 (5.8)	5.8 (4.9)	5.1 (5.0)	5.1 (5.1)	5.1 (5.1)	5.9 (5.0)	5.9 (5.9)	5.9 (6.1)	5.9 (6.1)	5.9 (6.0)	5.9 (5.4)	5.9 (6.2)	5.9 (5.8)	5.8 (5.8)	5.8 (4.9)	5.7 (5.2)	5.8 (5.1)
Mean I/sigma(I)	13.5 (1.7)	13.3 (1.7)	12.3 (1.2)	11.1 (1.0)	11.8 (1.1)	8.2 (1.1)	12.0 (1.3)	18.4 (1.4)	13.1 (1.5)	12.7 (1.1)	13.4 (1.1)	8.7 (1.2)	12.2 (0.9)	11.6 (1.4)	16.4 (3.7)	13.4 (1.2)	11.2 (1.7)	12.3 (1.9)	13.5 (1.4)	10.8 (1.5)	11.8 (1.5)	13.4 (1.8)	11.0 (1.7)	10.9 (1.8)	9.8 (0.7)	17.4 (2.6)	14.2 (1.5)	11.7 (1.2)	14.1 (1.5)	13.0 (1.7)	11.6 (1.9)	12.4 (1.3)	12.5 (1.0)	13.4 (1.4)	11.6 (1.2)	11.6 (1.3)
CC1/2	0.997 (0.648)	0.998 (0.684)	0.998 (0.621)	0.997 (0.672)	0.997 (0.585)	0.994 (0.649)	0.997 (0.636)	0.998 (0.636)	0.998 (0.648)	0.998 (0.669)	0.999 (0.630)	0.997 (0.630)	0.998 (0.632)	0.997 (0.638)	0.998 (0.547)	0.999 (0.544)	0.997 (0.733)	0.997 (0.614)	0.988 (0.582)	0.997 (0.625)	0.995 (0.643)	0.997 (0.634)	0.997 (0.668)	0.997 (0.694)	0.996 (0.595)	0.999 (0.820)	0.999 (0.662)	0.997 (0.719)	0.998 (0.647)	0.997 (0.607)	0.997 (0.618)	0.997 (0.684)	0.998 (0.640)	0.998 (0.636)	0.998 (0.713)	0.997 (0.615)
Wilson B-factor	18.23	13.34	15.88	20.72	14.5	24.47	21.95	18.08	25.9	21.45	20.45	23.86	21.22	19.66	14.68	17.88	18.04	16.16	14.28	14.86	16.73	18.55	16.05	14.97	19.72	14.66	18.39	17.7	18.66	18.48	18.38	18.55	22.42	21.65	22.74	29.25
Reflections used in refinement	70972 (2682)	87615 (2881)	68061 (2677)	61297 (2736)	61762 (2776)	46283 (2829)	52517 (2883)	71536 (2697)	43332 (2858)	52493 (2742)	62716 (2704)	41318 (2929)	62810 (2677)	63338 (2704)	58315 (2733)	70385 (2772)	56229 (2767)	71995 (2788)	110839 (3048)	86163 (2870)	80091 (2649)	70065 (2801)	80772 (2778)	83760 (2826)	71576 (2668)	71871 (2688)	75136 (2859)	71449 (2712)	69109 (2734)	74574 (2840)	63893 (2882)	68091 (2659)	60446 (2854)	66070 (2830)	59911 (2809)	38571 (2671)
Reflections used for R-free	3575 (133)	4483 (135)	3474 (130)	3045 (136)	3133 (138)	2301 (150)	2583 (134)	3659 (133)	2100 (145)	2604 (120)	3180 (129)	2025 (139)	3165 (151)	3209 (135)	2880 (130)	3554 (153)	2778 (125)	3519 (131)	5533 (149)	4407 (131)	3976 (131)	3533 (150)	4005 (139)	4117 (150)	3667 (130)	3667 (131)	3686 (134)	3598 (136)	3533 (145)	3655 (139)	3048 (128)	3447 (145)	3002 (151)	3193 (139)	2935 (126)	2010 (158)
R-work	0.1574 (0.3120)	0.1452 (0.2330)	0.1537 (0.3710)	0.1922 (0.6047)	0.1825 (0.3997)	0.1789 (0.3302)	0.1686 (0.3012)	0.1561 (0.2629)	0.2073 (0.2854)	0.1833 (0.4567)	0.1908 (0.3518)	0.1965 (0.3379)	0.1758 (0.4347)	0.1547 (0.3311)	0.1794 (0.2482)	0.1573 (0.2604)	0.1764 (0.2507)	0.1444 (0.2180)	0.1515 (0.2990)	0.1546 (0.2711)	0.1564 (0.3078)	0.1426 (0.2304)	0.1504 (0.2581)	0.1391 (0.2257)	0.1648 (0.4196)	0.1422 (0.1888)	0.1570 (0.3155)	0.1569 (0.4297)	0.1574 (0.4467)	0.1586 (0.2564)	0.1508 (0.2318)	0.1554 (0.3530)	0.1881 (0.3045)	0.1783 (0.2775)	0.1952 (0.2965)	0.1911 (0.2831)
R-free	0.1696 (0.3286)	0.1752 (0.2739)	0.1643 (0.4051)	0.2082 (0.5741)	0.2064 (0.4083)	0.2123 (0.3315)	0.1985 (0.3523)	0.1891 (0.3391)	0.2325 (0.3178)	0.2127 (0.4184)	0.2082 (0.3680)	0.2350 (0.3548)	0.1935 (0.3958)	0.1827 (0.3427)	0.2037 (0.2500)	0.1821 (0.2828)	0.2066 (0.2841)	0.1744 (0.2694)	0.1653 (0.3017)	0.1786 (0.3384)	0.1669 (0.2902)	0.1769 (0.2624)	0.1646 (0.2652)	0.1650 (0.2843)	0.1988 (0.4034)	0.1698 (0.2536)	0.1895 (0.3438)	0.1773 (0.4707)	0.1727 (0.4497)	0.1813 (0.3128)	0.1756 (0.2665)	0.1808 (0.3305)	0.2248 (0.3117)	0.1978 (0.2869)	0.2113 (0.2930)	0.2269 (0.3169)
CC(work)
CC(free)
Number of non-hydrogen atoms	3220	3341	3283	3152	3118	3226	3360	3439	2861	3189	3127	2955	3046	3094	3091	3180	3249	3202	3343	3310	3200	3251	3313	3375	3171	3360	3219	3322	3275	3262	3225	3229	3114	3116	3083	2982
macromolecules	2877	2946	2926	2875	2828	2898	2953	3048	2703	2888	2835	2751	2786	2820	2847	2866	2928	2850	2944	2977	2899	2880	2942	2991	2847	2991	2858	2944	2934	2983	2831	2892	2872	2840	2841	2785
ligands	54	69	62	39	37	73	116	61	31	56	92	32	38	84	38	71	57	39	83	48	43	67	68	54	60	77	104	90	43	37	145	113	46	72	41	34
solvent	289	326	295	238	253	255	291	330	127	245	200	172	222	190	206	243	264	313	316	285	258	304	303	330	264	292	257	288	298	242	249	224	196	204	201	163
Protein residues	338	339	339	340	339	340	340	340	339	340	341	339	339	337	337	340	340	339	339	339	339	339	340	339	339	340	339	340	340	339	339	340	339	339	340	339
Nucleic acid bases
RMS(bonds)	175	17	0.02	9	22	13	348	9	16	21	0.19	12	0.02	16	8	14	11	21	15	12	9	11	15	12	8	14	14	49	17	15	9	19	29	7	9	0.08
RMS(angles)	3.4	1.32	1.37	0.89	1.41	1.09	5.3	0.96	1.19	1.32	2.86	1.01	1.74	1.31	0.99	1.28	1.17	1.07	1.4	1.27	1.07	1.05	1.3	1.18	0.84	1.33	1.29	1.49	1.26	1.33	1.05	1.4	1.88	0.84	0.87	1.45
Ramachandran favored (%)	98.15	97.87	97.87	97.26	97.56	97.26	96.35	97.57	96.34	96.96	97.27	97.56	97.56	97.53	96.88	97.57	98.18	97.26	97.56	96.95	97.87	98.17	98.18	97.56	97.26	98.18	97.55	96.66	96.96	97.87	97.56	97.57	97.87	97.87	97.57	98.17
Ramachandran allowed (%)	1.85	2.13	2.13	2.74	2.44	2.74	3.65	2.43	3.66	3.04	2.73	2.44	2.44	2.47	3.12	2.13	1.82	2.74	2.44	3.05	2.13	1.83	1.82	2.44	2.74	1.82	2.45	3.34	3.04	2.13	2.44	2.43	2.13	2.13	2.43	1.83
Ramachandran outliers (%)	0	0	0	0	0	0	0	0	0	0	0	0	0	0	0	0.3	0	0	0	0	0	0	0	0	0	0	0	0	0	0	0	0	0	0	0	0
Rotamer outliers (%)	0	0.33	0.33	0.68	0.35	0.66	0.33	0.96	0.76	0.35	0.72	0	0	0.36	0.7	0.69	0	0.34	0	0.32	1.33	0.34	0.66	0.65	0	0	1.05	0.33	0.33	1.33	0.7	0	0.34	0.7	0.69	0.71
Clashscore	1.22	2.7	2.72	0.52	0.89	2.05	1.66	1.79	0.76	0.87	1.76	1.11	1.45	0.53	1.59	3.5	2.9	3.34	3.36	3.53	3.63	1.03	3.39	2.33	1.24	2.01	2.1	1.85	1.89	2.53	1.92	2.91	0.7	2.1	1.42	1.82
Average B-factor	22.73	21.23	23.42	23.16	22.75	28.34	26.05	24.59	28.09	22.38	24.22	25.48	23.75	23.63	17.42	22.28	22.62	21.81	19.24	20.02	21.79	24.65	21.81	20.5	24.73	19.6	25.18	22	22.92	24.57	24.93	22.99	25.87	27.95	27.49	32.14
macromolecules	21.17	19.35	21.79	22.23	21.74	27.26	24.54	23.06	27.83	21.53	23.38	25.21	22.96	22.76	16.81	21.14	21.41	20.03	17.7	18.74	20.9	22.54	19.94	18.41	23.06	17.87	23.15	20.38	21.15	23.54	22.61	21.49	25.15	26.45	26.85	31.71
ligands	47.14	57.26	41.2	40.43	37.66	42.05	37.35	40.91	36.55	31.41	35.98	37.61 (by pymol)	31.04	30.95	23.49	33.11	46.71	52.15	37.79	37.91	30.52	57.31	41.86	50.55	49.37	36.4	51.28	36.98	54.2	47.3	51.07	42.49	42.25	59.19	40.9	43.17
solvent	33.7	33.85	35.85	31.58	31.83	36.67	36.93	35.67	31.54	30.41	30.81	29.91	32.39	33.28	24.72	32.62	30.84	34.23	28.74	30.34	30.32	37.47	35.48	34.53	37.09	32.93	37.12	33.83	35.84	33.79	36.03	32.44	32.5	37.87	33.93	37.14
