# Supplementary material for: Natural Product-like Fragments Unlock Novel Chemotypes for a Kinase TargetExploring Options beyond the Flatland
Source: J Chem Inf Model. 2025 Dec 22;66(4):2249–67. doi: 10.1021/acs.jcim.5c01952 (PMC12933889; doi:10.1021/acs.jcim.5c01952)
Supplement: Supplementary file 4 [file ci5c01952_si_004.csv]

ID	SMILES	Hit
F001	O[C@H](C1)CN[C@@H]1c1nc(-c(cc2)ccc2F)n[o]1	True
F005	O[C@H](C1)CN[C@@H]1c1nc(-c2nccnc2)n[o]1	True
F006	Cc1n[o]c([C@H](C2)NC[C@@H]2O)n1	False
F009	COc(cc1)ccc1-c1n[o]c([C@H](C2)NC[C@@H]2O)n1	True
F012	C([C@@H](c1nc(-c2ccncc2)n[o]1)NC1)c2c1[nH]cn2	True
F013	C([C@@H](c1nc(-c2ccccc2)n[o]1)NC1)c2c1[nH]cn2	False
F016	C(C1)C1c1n[o]c([C@H](C2)NCc3c2nc[nH]3)n1	False
F019	Cc1c([C@H](C2)C=C[C@H]2O)c(C)n[n]1-c1ccccc1	False
F023	Cc1c([C@H](C2)C=C[C@H]2O)c(C)n[n]1C	False
F024	Cc1c([C@H](C2)C=C[C@H]2O)c(C)n[nH]1	True
F030	N[C@@H](CO[C@@H]12)[C@H]1OC[C@H]2OC(Nc1ccccc1)=O	True
F032	N[C@@H](CO[C@H]12)[C@@H]1OC[C@H]2OC(Nc1cccc(F)c1)=O	True
F044	C(CN(C1)C2CCCCC2)[C@@H]1c1nc(cccc2)c2[nH]1	False
F047	OC(C[C@H]1[C@@H](Cc2n[o]c(C3CC3)c2)CNCC1)=O	False
F048	OCc1cc(C[C@@H]2[C@H](CC(O)=O)CCNC2)n[o]1	False
F050	N#CCCCc1cc(C[C@@H]2[C@H](CC(O)=O)CCNC2)n[o]1	False
F051	Cc1c([C@H](C2)C=C[C@H]2O)c(C)n[n]1CCC#N	False
F052	OC[C@H]1N(CC[C@@H]2[C@H](CC(O)=O)CCNC2)CCC1	False
F053	CN(CC1)CCN1[C@@H]([C@H](OC1)O[C@H]1[C@H]1N)[C@H]1O	False
F054	N[C@H]([C@@H]1O[C@H]([C@@H]2N3CCCC3)OC1)[C@@H]2O	False
F055	CC(N(CC1)CCN1[C@@H]([C@H](OC1)O[C@H]1[C@H]1N)[C@H]1O)=O	True
F057	CCN(CC)[C@@H]([C@H](OC1)O[C@H]1[C@H]1N)[C@H]1O	False
F058	N[C@H]([C@@H]1O[C@H]([C@@H]2N3CCOCC3)OC1)[C@@H]2O	True
F062	COC([C@@H](CN(C=C(C(N1)=O)Br)C1=O)N)=O	False
F070	COc(cc1)ccc1-c1nnc([C@@H]2CNCC2)[o]1	True
F072	C(c1c[nH]c2c1cccc2)c1nnc([C@@H]2CNCC2)[o]1	False
F073	Clc(cc1)ccc1-c1nnc([C@@H]2CNCC2)[o]1	True
F074	C(CNC1)[C@@H]1c1nnc(-c2ccncc2)[o]1	True
F077	CC(C)(c1cc(CC2(COC2)N)n[o]1)O	False
F080	N[C@H]([C@@H]1O[C@H]([C@@H]2N3[C@H](CO)CCC3)OC1)[C@@H]2O	False
F083	OC(C[C@H]1[C@@H](CCN2CCOCC2)CNCC1)=O	False
F084	COc1ccc(CCN[C@@H]([C@H](OC2)O[C@H]2[C@H]2N)[C@H]2O)cc1	False
F096	C#C[C@@H]1[C@@H](CC2)C[C@H](CNC(Nc3ccccc3)=O)N2C1	False
F102	O=C(c1cncnc1)N(CC1)C[C@H]1c1nc(cccc2)c2[o]1	True
F116	COC(c(c(O)c1)nc(C#N)c1-c1ccc[o]1)=O	False
F124	NC[C@H]([C@@H]1N(CC2)Cc3c2cccc3)O[C@@H](CO)[C@H]1O	False
F128	CN(CC1)CCN1[C@@H]([C@@H](CN)O[C@H]1CO)[C@@H]1O	False
F134	C(CNC1)[C@@H]1c1nc(cccc2)c2[nH]1	True
F138	COC(c(cc1)cc2c1[nH]c([C@@H]1CNCC1)n2)=O	True
F145	Clc1ccc(-c2c[nH]c([C@H]3NCCOC3)n2)[s]1	True
F166	N[C@H]([C@H](C[C@H]1O)C2CCCCC2)[C@@H]1O	False
F168	NC[C@H]1O[C@H](Cc2n[o]c(-c3ccccc3)c2)CC[C@@H]1O	True
F176	CNC([C@@H](Cc1ccccc1)N(CCC1)[C@@H]1C(O)=O)=O	False
F181	CN[C@@H]([C@@H](CN)O[C@H]1CO)[C@@H]1O	False
F183	COC(c1c[o]c([C@H](CO)NCc2ccccc2)n1)=O	False
F184	COC(c1c[o]c([C@H](CO)NC2CCOCC2)n1)=O	True
F186	CC(C)(C)C(N[C@@H](CO)c1nc(C(OC)=O)c[o]1)=O	True
F188	CNC([C@@H](c(cc1)ccc1Cl)N(CCC1)[C@@H]1C(O)=O)=O	True
F189	Cc(cc1)ccc1S(N[C@H](CO[C@@H]1CO)[C@@H]1O)(=O)=O	True
F191	OC[C@H]([C@H]1O)OC[C@H]1NC(c1cccc(F)c1)=O	False
F193	COCC(N[C@H](CO[C@@H]1CO)[C@@H]1O)=O	False
F203	N[C@H](CO[C@@H]1CNC(c(cc2)ccc2F)=O)[C@@H]1O	True
F205	N[C@H]([C@H](C[C@H]1O)c2cnccc2)[C@@H]1O	False
F211	O=C1N[C@H](CN(CC2CC2)C2)[C@H]2OC1	False
F213	OC(C[C@H]1[C@@H](Cc2n[o]c(-c3ncccc3)c2)CNCC1)=O	False
F217	NC[C@H]([C@H]1O)O[C@@H](CC(NC2CC2)=O)[C@@H]1O	False
F225	N[C@@H]([C@@H](CNC(Nc1ccccc1)=O)OC1)[C@H]1O	True
F229	COC[C@@](CN)(C[C@H]1O)C[C@@H]1O	False
F230	CC(C)CCOC[C@@](CN)(C[C@H]1O)C[C@@H]1O	False
F233	Cc1cccc(O[C@H]2COCCNC2)n1	False
F236	CS(c(cc1)ccc1O[C@H]1COCCNC1)(=O)=O	True
F241	CC(C)N(CC1)C[C@H](CO2)N1C2=O	False
F242	O=C1OC[C@@H](C2)N1CCN2C1CCOCC1	False
F243	COCC(N(CC1)C[C@H](CO2)N1C2=O)=O	False
F245	O[C@H]1COCCNC1	False
F248	O=C(c1ccccc1)N(CC1)C[C@H](CO2)N1C2=O	True
F264	CCNC(NC[C@@H]1[n]2c(ccc(F)c3)c3nc2COC1)=O	True
F274	Cc1ccc(CNCC[C@@H](CO)N2C)c2n1	True
F283	CN(Cc1nc(C2(CCNCC2)O)c[s]1)CC#C	True
F286	O=C(c1ccc[o]1)N1CCN(Cc2ccccc2)CC1	False
F288	CC(C)(C)C(N1CCN(Cc2ccccc2)CC1)=O	False
F289	Cc(cc1)ccc1C(N(CCOC)CCOC)=O	False
F294	O[C@H]1CN(Cc2nc(C3(CCNCC3)O)c[s]2)CC1	True
F296	CN([C@H](CNC1)[C@H]1Oc1c2ccc(F)c1)C2=O	True
F297	CN([C@H](CNC1)[C@H]1Oc1c2cccn1)C2=O	False
F299	O=S1(N[C@H](CNC2)[C@H]2Oc2c1cccn2)=O	True
F304	C[C@@H](c1c(C(O)=O)[o]nc1-c(cc1)ccc1OC)O	True
F309	CC(C)NC(NC[C@H]1O[C@H](CCO)CC[C@@H]1O)=O	False
F310	OCC[C@H](CC1)O[C@H](CNC(Nc2ccccc2)=O)[C@H]1O	True
F312	N[C@@H](CO[C@H]1CN2CCOCC2)[C@H]1O	True
F313	CCN(CC)C[C@@H]([C@@H]1O)OC[C@H]1N	True
F314	CCCCN(C)C[C@@H]([C@@H]1O)OC[C@@H]1N	False
F316	CC1CCN(C[C@@H]([C@@H]2O)OC[C@@H]2N)CC1	False
F320	N[C@@H](CO[C@H]1CN(CC2)CCC2(F)F)[C@H]1O	False
F322	CN(CCc1ccccc1)C[C@@H]([C@@H]1O)OC[C@@H]1N	True
F324	O=C1N[C@H](CN(Cc2c[nH]c3c2cccc3)C2)[C@H]2OC1	False
F325	CN(C)Cc1c[n]([C@@H](CO[C@@H]23)[C@H]2OC[C@H]3O)nn1	False
